# Supplementary material for: ΔNp63α promotes radioresistance in esophageal squamous cell carcinoma through the PLEC-KEAP1-NRF2 feedback loop
Source: Cell Death Dis. 2024 Nov 5;15(11):793. doi: 10.1038/s41419-024-07194-4 (PMC11538512; doi:10.1038/s41419-024-07194-4)
Supplement: Supplementary file 2 — Supplementary Table 1 [file 41419_2024_7194_MOESM2_ESM.xlsx]

## Sheet: shp63_vs_shC
Supplementary Table 1 The change of KEAP1-assocaited proteins in Δp63α-knockdown cells
Protein	Protein Name	Gene Name	Function	ProteinGroup	FastaHeaders	Proteins	Peptides	RazorUniquePeptides	UniquePeptides	Coverage	MolWeight	LFQ intensity shp63	LFQ intensity shC	GO annotations	KO(Name)	Pathways	Subcellular localization	Domain
O94905	Erlin-2	ERLIN2	FUNCTION: Component of the ERLIN1/ERLIN2 complex which mediates the endoplasmic reticulum-associated degradation (ERAD) of inositol 1,4,5-trisphosphate receptors (IP3Rs) such as ITPR1 (PubMed:19240031, PubMed:17502376). Promotes sterol-accelerated ERAD of HMGCR probably implicating an AMFR/gp78-containing ubiquitin ligase complex (PubMed:21343306). Involved in regulation of cellular cholesterol h…	sp|O94905|ERLN2_HUMAN;sp|O75477|ERLN1_HUMAN	sp|O94905|ERLN2_HUMAN Erlin-2 OS=Homo sapiens OX=9606 GN=ERLIN2 PE=1 SV=1;sp|O75477|ERLN1_HUMAN Erlin-1 OS=Homo sapiens OX=9606 GN=ERLIN1 PE=1 SV=2	2	1	1	1	3.5	37.839	32248		GO:0008203(BP:cholesterol metabolic process);GO:0045541(BP:negative regulation of cholesterol biosynthetic process);GO:0045717(BP:negative regulation of fatty acid biosynthetic process);GO:0032933(BP:SREBP signaling pathway);GO:0055085(BP:transmembrane transport);GO:0030433(BP:ubiquitin-dependent ERAD pathway);GO:0005829(CC:cytosol);GO:0005783(CC:endoplasmic reticulum);GO:0005789(CC:endoplasmic r…	hsa:11160		Cytoplasmic	PF01145(SPFH domain / Band 7 family)
P11388	DNA topoisomerase 2-alpha	TOP2A	FUNCTION: Control of topological states of DNA by transient breakage and subsequent rejoining of DNA strands. Topoisomerase II makes double-strand breaks. Essential during mitosis and meiosis for proper segregation of daughter chromosomes. May play a role in regulating the period length of ARNTL/BMAL1 transcriptional oscillation (By similarity). {ECO:0000250|UniProtKB:Q01320, ECO:0000269|PubMed:1…	sp|P11388|TOP2A_HUMAN;sp|Q02880|TOP2B_HUMAN	sp|P11388|TOP2A_HUMAN DNA topoisomerase 2-alpha OS=Homo sapiens OX=9606 GN=TOP2A PE=1 SV=3;sp|Q02880|TOP2B_HUMAN DNA topoisomerase 2-beta OS=Homo sapiens OX=9606 GN=TOP2B PE=1 SV=3	2	2	2	2	1.6	174.38	39359		GO:0030263(BP:apoptotic chromosome condensation);GO:0006974(BP:cellular response to DNA damage stimulus);GO:0007059(BP:chromosome segregation);GO:0006266(BP:DNA ligation);GO:0006265(BP:DNA topological change);GO:0040016(BP:embryonic cleavage);GO:0007143(BP:female meiotic nuclear division);GO:0002244(BP:hematopoietic progenitor cell differentiation);GO:0044774(BP:mitotic DNA integrity checkpoint);…	hsa:7153(TOP2A)	hsa01524(Platinum drug resistance )	Nuclear	PF02518(Histidine kinase-, DNA gyrase B-, and HSP90-like ATPase);PF08070(DTHCT (NUC029) region);PF01751(Toprim domain);PF16898(C-terminal associated domain of TOPRIM);PF00204(DNA gyrase B);PF00521(DNA gyrase/topoisomerase IV, subunit A)
P22087	rRNA 2-O-methyltransferase fibrillarin	FBL	FUNCTION: S-adenosyl-L-methionine-dependent methyltransferase that has the ability to methylate both RNAs and proteins (PubMed:24352239, PubMed:30540930, PubMed:32017898). Involved in pre-rRNA processing by catalyzing the site-specific 2'-hydroxyl methylation of ribose moieties in pre-ribosomal RNA (PubMed:30540930). Site specificity is provided by a guide RNA that base pairs with the substrate (…	sp|P22087|FBRL_HUMAN	sp|P22087|FBRL_HUMAN rRNA 2-O-methyltransferase fibrillarin OS=Homo sapiens OX=9606 GN=FBL PE=1 SV=2	1	1	1	1	5.9	33.784	36585		GO:0000494(BP:box C/D snoRNA 3'-end processing);GO:1990258(BP:histone glutamine methylation);GO:0001649(BP:osteoblast differentiation);GO:0031167(BP:rRNA methylation);GO:0006364(BP:rRNA processing);GO:0048254(BP:snoRNA localization);GO:0031428(CC:box C/D snoRNP complex);GO:0015030(CC:Cajal body);GO:0005694(CC:chromosome);GO:0001651(CC:dense fibrillar component);GO:0070062(CC:extracellular exosome…	hsa:2091(FBL)	hsa03008(Ribosome biogenesis in eukaryotes )	Nuclear	PF01269(Fibrillarin)
P35251	Replication factor C subunit 1	RFC1	FUNCTION: The elongation of primed DNA templates by DNA polymerase delta and epsilon requires the action of the accessory proteins PCNA and activator 1. This subunit binds to the primer-template junction. Binds the PO-B transcription element as well as other GA rich DNA sequences. Could play a role in DNA transcription regulation as well as DNA replication and/or repair. Can bind single- or doubl…	sp|P35251|RFC1_HUMAN	sp|P35251|RFC1_HUMAN Replication factor C subunit 1 OS=Homo sapiens OX=9606 GN=RFC1 PE=1 SV=4	1	2	2	2	2.2	128.25	28784		GO:0090618(BP:DNA clamp unloading);GO:0042769(BP:DNA damage response, detection of DNA damage);GO:0006261(BP:DNA-dependent DNA replication);GO:0070987(BP:error-free translesion synthesis);GO:0042276(BP:error-prone translesion synthesis);GO:0000122(BP:negative regulation of transcription by RNA polymerase II);GO:0006297(BP:nucleotide-excision repair, DNA gap filling);GO:0033683(BP:nucleotide-excis…	hsa:5981(RFC1)	hsa03430(Mismatch repair );hsa03410(Base excision repair );hsa03420(Nucleotide excision repair );hsa03030(DNA replication )	Nuclear	PF00004(ATPase family associated with various cellular activities (AAA));PF08519(Replication factor RFC1 C terminal domain);PF00533(BRCA1 C Terminus (BRCT) domain)
P48729	Casein kinase I isoform alpha	CSNK1A1	FUNCTION: Casein kinases are operationally defined by their preferential utilization of acidic proteins such as caseins as substrates. It can phosphorylate a large number of proteins. Participates in Wnt signaling. Phosphorylates CTNNB1 at 'Ser-45'. May phosphorylate PER1 and PER2. May play a role in segregating chromosomes during mitosis (PubMed:11955436, PubMed:1409656, PubMed:18305108). May pl…	sp|P48729|KC1A_HUMAN	sp|P48729|KC1A_HUMAN Casein kinase I isoform alpha OS=Homo sapiens OX=9606 GN=CSNK1A1 PE=1 SV=2	1	1	1	1	3.3	38.914	37172		GO:1904885(BP:beta-catenin destruction complex assembly);GO:1904886(BP:beta-catenin destruction complex disassembly);GO:0007049(BP:cell cycle);GO:0051301(BP:cell division);GO:0000902(BP:cell morphogenesis);GO:0007166(BP:cell surface receptor signaling pathway);GO:0007030(BP:Golgi organization);GO:0045104(BP:intermediate filament cytoskeleton organization);GO:0090090(BP:negative regulation of cano…	hsa:1452(CSNK1A1)	hsa04340(Hedgehog signaling pathway );hsa05165(Human papillomavirus infection );hsa04310(Wnt signaling pathway );hsa05022(Pathways of neurodegeneration - multiple diseases );hsa05224(Breast cancer );hsa05010(Alzheimer disease );hsa05225(Hepatocellular carcinoma );hsa05226(Gastric cancer )	Cytoplasmic	PF00069(Protein kinase domain)
Q00610	Clathrin heavy chain 1	CLTC	FUNCTION: Clathrin is the major protein of the polyhedral coat of coated pits and vesicles. Two different adapter protein complexes link the clathrin lattice either to the plasma membrane or to the trans-Golgi network. Acts as component of the TACC3/ch-TOG/clathrin complex proposed to contribute to stabilization of kinetochore fibers of the mitotic spindle by acting as inter-microtubule bridge (P…	sp|Q00610|CLH1_HUMAN;sp|P53675|CLH2_HUMAN	sp|Q00610|CLH1_HUMAN Clathrin heavy chain 1 OS=Homo sapiens OX=9606 GN=CLTC PE=1 SV=5	2	3	3	3	1.8	191.61	54840		GO:0150093(BP:amyloid-beta clearance by transcytosis);GO:0019886(BP:antigen processing and presentation of exogenous peptide antigen via MHC class II);GO:0006914(BP:autophagy);GO:0051301(BP:cell division);GO:0048268(BP:clathrin coat assembly);GO:0072583(BP:clathrin-dependent endocytosis);GO:0006886(BP:intracellular protein transport);GO:0034383(BP:low-density lipoprotein particle clearance);GO:00…	hsa:1213(CLTC)	hsa04721(Synaptic vesicle cycle );hsa05016(Huntington disease );hsa04142(Lysosome );hsa05100(Bacterial invasion of epithelial cells );hsa04144(Endocytosis );hsa04961(Endocrine and other factor-regulated calcium reabsorption )	Cytoplasmic	PF09268(Clathrin, heavy-chain linker);PF13838(Clathrin-H-link);PF00637(Region in Clathrin and VPS);PF01394(Clathrin propeller repeat)
Q8TD19	Serine/threonine-protein kinase Nek9	NEK9	FUNCTION: Pleiotropic regulator of mitotic progression, participating in the control of spindle dynamics and chromosome separation. Phosphorylates different histones, myelin basic protein, beta-casein, and BICD2. Phosphorylates histone H3 on serine and threonine residues and beta-casein on serine residues. Important for G1/S transition and S phase progression. Phosphorylates NEK6 and NEK7 and sti…	sp|Q8TD19|NEK9_HUMAN	sp|Q8TD19|NEK9_HUMAN Serine/threonine-protein kinase Nek9 OS=Homo sapiens OX=9606 GN=NEK9 PE=1 SV=2	1	1	1	1	0.9	107.17	3536.4		GO:0051301(BP:cell division);GO:0007077(BP:mitotic nuclear envelope disassembly);GO:0005829(CC:cytosol);GO:0005634(CC:nucleus);GO:0005524(MF:ATP binding);GO:0046872(MF:metal ion binding);GO:0019901(MF:protein kinase binding);GO:0004674(MF:protein serine/threonine kinase activity)	hsa:91754		Cytoplasmic;Nuclear	PF00069(Protein kinase domain);PF00415(Regulator of chromosome condensation (RCC1) repeat)
Q9C0G6	Dynein axonemal heavy chain 6	DNAH6	FUNCTION: Force generating protein of respiratory cilia. Produces force towards the minus ends of microtubules. Dynein has ATPase activity; the force-producing power stroke is thought to occur on release of ADP (By similarity). {ECO:0000250}.	sp|Q9C0G6|DYH6_HUMAN	sp|Q9C0G6|DYH6_HUMAN Dynein axonemal heavy chain 6 OS=Homo sapiens OX=9606 GN=DNAH6 PE=2 SV=3	1	1	1	1	0.2	475.98	2851400		GO:0007018(BP:microtubule-based movement);GO:0005929(CC:cilium);GO:0005737(CC:cytoplasm);GO:0030286(CC:dynein complex);GO:0005874(CC:microtubule);GO:0005524(MF:ATP binding);GO:0008569(MF:ATP-dependent microtubule motor activity, minus-end-directed);GO:0045505(MF:dynein intermediate chain binding);GO:0051959(MF:dynein light intermediate chain binding)	hsa:1768(DNAH6)	hsa05014(Amyotrophic lateral sclerosis );hsa05022(Pathways of neurodegeneration - multiple diseases );hsa04814(Motor proteins );hsa05016(Huntington disease )	Cytoplasmic;Nuclear	PF12774(Hydrolytic ATP binding site of dynein motor region D1);PF03028(Dynein heavy chain and region D6 of dynein motor);PF12780(P-loop containing dynein motor region D4);PF08393(Dynein heavy chain, N-terminal region 2);PF12777(Microtubule-binding stalk of dynein motor);PF12775(P-loop containing dynein motor region D3);PF07728(AAA domain (dynein-related subfamily));PF12781(ATP-binding dynein moto…
Q9H6S0	3-5 RNA helicase YTHDC2	YTHDC2	FUNCTION: 3'-5' RNA helicase that plays a key role in the male and female germline by promoting transition from mitotic to meiotic divisions in stem cells (PubMed:26318451, PubMed:29033321). Specifically recognizes and binds N6-methyladenosine (m6A)-containing RNAs, a modification present at internal sites of mRNAs and some non-coding RNAs that plays a role in the efficiency of RNA processing and…	sp|Q9H6S0|YTDC2_HUMAN	sp|Q9H6S0|YTDC2_HUMAN 3-5 RNA helicase YTHDC2 OS=Homo sapiens OX=9606 GN=YTHDC2 PE=1 SV=2	1	2	2	2	1.6	160.25	75613		GO:0051729(BP:germline cell cycle switching, mitotic to meiotic cell cycle);GO:0051321(BP:meiotic cell cycle);GO:0048599(BP:oocyte development);GO:0044829(BP:positive regulation by host of viral genome replication);GO:0070555(BP:response to interleukin-1);GO:0034612(BP:response to tumor necrosis factor);GO:0007286(BP:spermatid development);GO:0005737(CC:cytoplasm);GO:0005783(CC:endoplasmic reticu…	hsa:64848		Nuclear	PF00270(DEAD/DEAH box helicase);PF01424(R3H domain);PF04146(YT521-B-like domain);PF04408(Helicase associated domain (HA2));PF00271(Helicase conserved C-terminal domain);PF07717(Oligonucleotide/oligosaccharide-binding (OB)-fold)
Q9UGN5	Poly [ADP-ribose] polymerase 2	PARP2	FUNCTION: Poly-ADP-ribosyltransferase that mediates poly-ADP-ribosylation of proteins and plays a key role in DNA repair (PubMed:10364231, PubMed:28190768, PubMed:25043379). Mainly mediates glutamate and aspartate ADP-ribosylation of target proteins: the ADP-D-ribosyl group of NAD(+) is transferred to the acceptor carboxyl group of glutamate and aspartate residues and further ADP-ribosyl groups a…	sp|Q9UGN5|PARP2_HUMAN	sp|Q9UGN5|PARP2_HUMAN Poly [ADP-ribose] polymerase 2 OS=Homo sapiens OX=9606 GN=PARP2 PE=1 SV=2	1	2	2	1	6.2	66.205	1070800		GO:0006284(BP:base-excision repair);GO:0030592(BP:DNA ADP-ribosylation);GO:0006281(BP:DNA repair);GO:0006302(BP:double-strand break repair);GO:0097191(BP:extrinsic apoptotic signaling pathway);GO:1901215(BP:negative regulation of neuron death);GO:0018312(BP:peptidyl-serine ADP-ribosylation);GO:0061051(BP:positive regulation of cell growth involved in cardiac muscle cell development);GO:0006471(BP…	hsa:10038(PARP2)	hsa03410(Base excision repair );hsa04210(Apoptosis )	Nuclear	PF05406(WGR domain);PF00644(Poly(ADP-ribose) polymerase catalytic domain);PF02877(Poly(ADP-ribose) polymerase, regulatory domain)
Q9UKP4	A disintegrin and metalloproteinase with thrombospondin motifs 7	ADAMTS7	FUNCTION: Metalloprotease that may play a role in the degradation of COMP. {ECO:0000269|PubMed:16585064}.	sp|Q9UKP4|ATS7_HUMAN	sp|Q9UKP4|ATS7_HUMAN A disintegrin and metalloproteinase with thrombospondin motifs 7 OS=Homo sapiens OX=9606 GN=ADAMTS7 PE=1 SV=2	1	1	1	1	0.9	184.09	3106400		GO:0071773(BP:cellular response to BMP stimulus);GO:0071347(BP:cellular response to interleukin-1);GO:0071356(BP:cellular response to tumor necrosis factor);GO:0032331(BP:negative regulation of chondrocyte differentiation);GO:0051603(BP:proteolysis involved in cellular protein catabolic process);GO:0009986(CC:cell surface);GO:0005788(CC:endoplasmic reticulum lumen);GO:0005576(CC:extracellular reg…	hsa:11173		Extracellular	PF01421(Reprolysin (M12B) family zinc metalloprotease);PF05986(ADAM-TS Spacer 1);PF00090(Thrombospondin type 1 domain);PF01562(Reprolysin family propeptide)
Q9UKV8	Protein argonaute-2	AGO2	FUNCTION: Required for RNA-mediated gene silencing (RNAi) by the RNA-induced silencing complex (RISC). The 'minimal RISC' appears to include AGO2 bound to a short guide RNA such as a microRNA (miRNA) or short interfering RNA (siRNA). These guide RNAs direct RISC to complementary mRNAs that are targets for RISC-mediated gene silencing. The precise mechanism of gene silencing depends on the degree …	sp|Q9UKV8|AGO2_HUMAN	sp|Q9UKV8|AGO2_HUMAN Protein argonaute-2 OS=Homo sapiens OX=9606 GN=AGO2 PE=1 SV=3	1	2	2	2	2.9	97.207	38791		GO:0031047(BP:gene silencing by RNA);GO:0035280(BP:miRNA loading onto RISC involved in gene silencing by miRNA);GO:0035278(BP:miRNA mediated inhibition of translation);GO:0010586(BP:miRNA metabolic process);GO:0035279(BP:mRNA cleavage involved in gene silencing by miRNA);GO:0090625(BP:mRNA cleavage involved in gene silencing by siRNA);GO:0042985(BP:negative regulation of amyloid precursor protein…	hsa:27161		Nuclear	PF02170(PAZ domain);PF16488(Argonaute linker 2 domain);PF02171(Piwi domain);PF08699(Argonaute linker 1 domain);PF16487(Mid domain of argonaute);PF16486(N-terminal domain of argonaute)
O43823	A-kinase anchor protein 8	AKAP8	FUNCTION: Anchoring protein that mediates the subcellular compartmentation of cAMP-dependent protein kinase (PKA type II) (PubMed:9473338). Acts as an anchor for a PKA-signaling complex onto mitotic chromosomes, which is required for maintenance of chromosomes in a condensed form throughout mitosis. Recruits condensin complex subunit NCAPD2 to chromosomes required for chromatin condensation; the …	sp|O43823|AKAP8_HUMAN	sp|O43823|AKAP8_HUMAN A-kinase anchor protein 8 OS=Homo sapiens OX=9606 GN=AKAP8 PE=1 SV=1	1	1	1	1	1.7	76.107		27811	GO:0044839(BP:cell cycle G2/M phase transition);GO:0071222(BP:cellular response to lipopolysaccharide);GO:0071380(BP:cellular response to prostaglandin E stimulus);GO:0045087(BP:innate immune response);GO:0000278(BP:mitotic cell cycle);GO:0007076(BP:mitotic chromosome condensation);GO:0032720(BP:negative regulation of tumor necrosis factor production);GO:0031065(BP:positive regulation of histone …	hsa:10270		Nuclear	PF04988(A-kinase anchoring protein 95 (AKAP95))
O75934	Pre-mRNA-splicing factor SPF27	BCAS2	FUNCTION: Required for pre-mRNA splicing as component of the activated spliceosome (PubMed:28502770, PubMed:28076346, PubMed:29360106, PubMed:29301961, PubMed:30705154). Component of the PRP19-CDC5L complex that forms an integral part of the spliceosome and is required for activating pre-mRNA splicing. May have a scaffolding role in the spliceosome assembly as it contacts all other components of …	sp|O75934|SPF27_HUMAN	sp|O75934|SPF27_HUMAN Pre-mRNA-splicing factor SPF27 OS=Homo sapiens OX=9606 GN=BCAS2 PE=1 SV=1	1	1	1	1	5.8	26.131		39732	GO:0000398(BP:mRNA splicing, via spliceosome);GO:0008380(BP:RNA splicing);GO:0000375(BP:RNA splicing, via transesterification reactions);GO:0071013(CC:catalytic step 2 spliceosome);GO:0005813(CC:centrosome);GO:0016607(CC:nuclear speck);GO:0005730(CC:nucleolus);GO:0005654(CC:nucleoplasm);GO:0005634(CC:nucleus);GO:0000974(CC:Prp19 complex);GO:0005681(CC:spliceosomal complex);GO:0071007(CC:U2-type c…	hsa:10286(BCAS2)	hsa03040(Spliceosome )	Extracellular;Cytoplasmic	PF05700(Breast carcinoma amplified sequence 2 (BCAS2))
O95425	Supervillin	SVIL	FUNCTION: [Isoform 1]: Forms a high-affinity link between the actin cytoskeleton and the membrane. Is among the first costameric proteins to assemble during myogenesis and it contributes to myogenic membrane structure and differentiation (PubMed:12711699). Appears to be involved in myosin II assembly. May modulate myosin II regulation through MLCK during cell spreading, an initial step in cell mi…	sp|O95425|SVIL_HUMAN	sp|O95425|SVIL_HUMAN Supervillin OS=Homo sapiens OX=9606 GN=SVIL PE=1 SV=2	1	3	3	3	2.5	247.74		44410	GO:0007010(BP:cytoskeleton organization);GO:0032467(BP:positive regulation of cytokinesis);GO:0007519(BP:skeletal muscle tissue development);GO:0015629(CC:actin cytoskeleton);GO:0032154(CC:cleavage furrow);GO:0043034(CC:costamere);GO:0005737(CC:cytoplasm);GO:0005829(CC:cytosol);GO:0005925(CC:focal adhesion);GO:0071437(CC:invadopodium);GO:0036449(CC:microtubule minus-end);GO:0030496(CC:midbody);GO…	hsa:6840		Nuclear	PF00626(Gelsolin repeat);PF02209(Villin headpiece domain)
O95985	DNA topoisomerase 3-beta-1	TOP3B	FUNCTION: Releases the supercoiling and torsional tension of DNA introduced during the DNA replication and transcription by transiently cleaving and rejoining one strand of the DNA duplex. Introduces a single-strand break via transesterification at a target site in duplex DNA. The scissile phosphodiester is attacked by the catalytic tyrosine of the enzyme, resulting in the formation of a DNA-(5'-…	sp|O95985|TOP3B_HUMAN	sp|O95985|TOP3B_HUMAN DNA topoisomerase 3-beta-1 OS=Homo sapiens OX=9606 GN=TOP3B PE=1 SV=1	1	1	1	1	1.5	96.661		5550.4	GO:0007059(BP:chromosome segregation);GO:0006265(BP:DNA topological change);GO:0000793(CC:condensed chromosome);GO:0005634(CC:nucleus);GO:0003677(MF:DNA binding);GO:0003916(MF:DNA topoisomerase activity);GO:0003917(MF:DNA topoisomerase type I activity);GO:0003723(MF:RNA binding)	hsa:8940(TOP3B)	hsa03460(Fanconi anemia pathway );hsa03440(Homologous recombination )	Extracellular;Cytoplasmic;Nuclear	PF01131(DNA topoisomerase);PF01751(Toprim domain)
P20592	Interferon-induced GTP-binding protein Mx2	MX2	FUNCTION: Interferon-induced dynamin-like GTPase with potent antiviral activity against human immunodeficiency virus type 1 (HIV-1). Acts by targeting the viral capsid and affects the nuclear uptake and/or stability of the HIV-1 replication complex and the subsequent chromosomal integration of the proviral DNA. Exhibits antiviral activity also against simian immunodeficiency virus (SIV-mnd). May …	sp|P20592|MX2_HUMAN	sp|P20592|MX2_HUMAN Interferon-induced GTP-binding protein Mx2 OS=Homo sapiens OX=9606 GN=MX2 PE=1 SV=1	1	3	3	2	4.8	82.088		62972	GO:0006952(BP:defense response);GO:0051607(BP:defense response to virus);GO:0061025(BP:membrane fusion);GO:0000266(BP:mitochondrial fission);GO:0051028(BP:mRNA transport);GO:0048285(BP:organelle fission);GO:0098884(BP:postsynaptic neurotransmitter receptor internalization);GO:0031623(BP:receptor internalization);GO:0051726(BP:regulation of cell cycle);GO:0046822(BP:regulation of nucleocytoplasmic…	hsa:4600(MX2)	hsa05162(Measles );hsa05165(Human papillomavirus infection );hsa05160(Hepatitis C );hsa05164(Influenza A );hsa03250(Viral life cycle - HIV-1 );hsa05171(Coronavirus disease - COVID-19 )	Cytoplasmic	PF02212(Dynamin GTPase effector domain);PF00350(Dynamin family);PF01031(Dynamin central region)
P24928	DNA-directed RNA polymerase II subunit RPB1	POLR2A	FUNCTION: DNA-dependent RNA polymerase catalyzes the transcription of DNA into RNA using the four ribonucleoside triphosphates as substrates. Largest and catalytic component of RNA polymerase II which synthesizes mRNA precursors and many functional non-coding RNAs. Forms the polymerase active center together with the second largest subunit. Pol II is the central component of the basal RNA polymer…	sp|P24928|RPB1_HUMAN	sp|P24928|RPB1_HUMAN DNA-directed RNA polymerase II subunit RPB1 OS=Homo sapiens OX=9606 GN=POLR2A PE=1 SV=2	1	4	4	4	3.8	217.17		141480	GO:0006370(BP:7-methylguanosine mRNA capping);GO:0006353(BP:DNA-templated transcription, termination);GO:0008543(BP:fibroblast growth factor receptor signaling pathway);GO:0000398(BP:mRNA splicing, via spliceosome);GO:0033120(BP:positive regulation of RNA splicing);GO:0050434(BP:positive regulation of viral transcription);GO:0060964(BP:regulation of gene silencing by miRNA);GO:0006355(BP:regulati…	hsa:5430(POLR2A)	hsa05016(Huntington disease );hsa03020(RNA polymerase );hsa03420(Nucleotide excision repair )	Nuclear	PF04997(RNA polymerase Rpb1, domain 1);PF05000(RNA polymerase Rpb1, domain 4);PF04992(RNA polymerase Rpb1, domain 6);PF04990(RNA polymerase Rpb1, domain 7);PF00623(RNA polymerase Rpb1, domain 2);PF04998(RNA polymerase Rpb1, domain 5);PF04983(RNA polymerase Rpb1, domain 3);PF05001(RNA polymerase Rpb1 C-terminal repeat)
P38646	Stress-70 protein, mitochondrial	HSPA9	FUNCTION: Chaperone protein which plays an important role in mitochondrial iron-sulfur cluster (ISC) biogenesis. Interacts with and stabilizes ISC cluster assembly proteins FXN, NFU1, NFS1 and ISCU (PubMed:26702583). Regulates erythropoiesis via stabilization of ISC assembly (PubMed:21123823, PubMed:26702583). May play a role in the control of cell proliferation and cellular aging (By similarity)…	sp|P38646|GRP75_HUMAN	sp|P38646|GRP75_HUMAN Stress-70 protein, mitochondrial OS=Homo sapiens OX=9606 GN=HSPA9 PE=1 SV=2	1	1	1	1	2.1	73.68		15165	GO:0034620(BP:cellular response to unfolded protein);GO:0051085(BP:chaperone cofactor-dependent protein refolding);GO:0030218(BP:erythrocyte differentiation);GO:0007007(BP:inner mitochondrial membrane organization);GO:0035722(BP:interleukin-12-mediated signaling pathway);GO:0016226(BP:iron-sulfur cluster assembly);GO:0043066(BP:negative regulation of apoptotic process);GO:0045647(BP:negative regu…	hsa:3313(HSPA9)	hsa03018(RNA degradation );hsa05152(Tuberculosis )	Mitochondrial	PF00012(Hsp70 protein)
Q2VIR3	Eukaryotic translation initiation factor 2 subunit 3B	EIF2S3B	FUNCTION: As a subunit of eukaryotic initiation factor 2 (eIF-2), involved in the early steps of protein synthesis. In the presence of GTP, eIF-2 forms a ternary complex with initiator tRNA Met-tRNAi and then recruits the 40S ribosomal complex and initiation factors eIF-1, eIF-1A and eIF-3 to form the 43S pre-initiation complex (43S PIC), a step that determines the rate of protein translation. Th…	sp|Q2VIR3|IF2GL_HUMAN;sp|P41091|IF2G_HUMAN	sp|Q2VIR3|IF2GL_HUMAN Eukaryotic translation initiation factor 2 subunit 3B OS=Homo sapiens OX=9606 GN=EIF2S3B PE=2 SV=2;sp|P41091|IF2G_HUMAN Eukaryotic translation initiation factor 2 subunit 3 OS=Homo sapiens OX=9606 GN=EIF2S3 PE=1 SV=3	2	1	1	1	3.4	51.228		27550	GO:0001731(BP:formation of translation preinitiation complex);GO:0045903(BP:positive regulation of translational fidelity);GO:0005737(CC:cytoplasm);GO:0005829(CC:cytosol);GO:0005850(CC:eukaryotic translation initiation factor 2 complex);GO:0005525(MF:GTP binding);GO:0003924(MF:GTPase activity);GO:0003743(MF:translation initiation factor activity)			Cytoplasmic;Mitochondrial	PF03144(Elongation factor Tu domain 2);PF00009(Elongation factor Tu GTP binding domain);PF09173(Initiation factor eIF2 gamma, C terminal)
P47755	F-actin-capping protein subunit alpha-2	CAPZA2	FUNCTION: F-actin-capping proteins bind in a Ca(2+)-independent manner to the fast growing ends of actin filaments (barbed end) thereby blocking the exchange of subunits at these ends. Unlike other capping proteins (such as gelsolin and severin), these proteins do not sever actin filaments.	sp|P47755|CAZA2_HUMAN	sp|P47755|CAZA2_HUMAN F-actin-capping protein subunit alpha-2 OS=Homo sapiens OX=9606 GN=CAPZA2 PE=1 SV=3	1	2	1	1	9.1	32.949		30195	GO:0030036(BP:actin cytoskeleton organization);GO:0019886(BP:antigen processing and presentation of exogenous peptide antigen via MHC class II);GO:0051016(BP:barbed-end actin filament capping);GO:0007596(BP:blood coagulation);GO:0006888(BP:ER to Golgi vesicle-mediated transport);GO:0045087(BP:innate immune response);GO:0065003(BP:protein-containing complex assembly);GO:0015629(CC:actin cytoskelet…	hsa:830(CAPZA2)	hsa04814(Motor proteins );hsa04144(Endocytosis )	Cytoplasmic;Nuclear	PF01267(F-actin capping protein alpha subunit)
P48643	T-complex protein 1 subunit epsilon	CCT5	FUNCTION: Component of the chaperonin-containing T-complex (TRiC), a molecular chaperone complex that assists the folding of proteins upon ATP hydrolysis (PubMed:25467444). The TRiC complex mediates the folding of WRAP53/TCAB1, thereby regulating telomere maintenance (PubMed:25467444). As part of the TRiC complex may play a role in the assembly of BBSome, a complex involved in ciliogenesis regula…	sp|P48643|TCPE_HUMAN	sp|P48643|TCPE_HUMAN T-complex protein 1 subunit epsilon OS=Homo sapiens OX=9606 GN=CCT5 PE=1 SV=1	1	1	1	1	3	59.67		4647.1	GO:0007339(BP:binding of sperm to zona pellucida);GO:1904851(BP:positive regulation of establishment of protein localization to telomere);GO:1904871(BP:positive regulation of protein localization to Cajal body);GO:1904874(BP:positive regulation of telomerase RNA localization to Cajal body);GO:0032212(BP:positive regulation of telomere maintenance via telomerase);GO:0006457(BP:protein folding);GO:…	hsa:22948		Cytoplasmic	PF00118(TCP-1/cpn60 chaperonin family)
Q9H1A7	DNA-directed RNA polymerase II subunit RPB11-b2	POLR2J3	FUNCTION: DNA-dependent RNA polymerase catalyzes the transcription of DNA into RNA using the four ribonucleoside triphosphates as substrates. Component of RNA polymerase II which synthesizes mRNA precursors and many functional non-coding RNAs. Pol II is the central component of the basal RNA polymerase II transcription machinery. It is composed of mobile elements that move relative to each other.…	sp|Q9H1A7|RPB1C_HUMAN;sp|Q9GZM3|RPB1B_HUMAN;sp|P52435|RPB11_HUMAN	sp|Q9H1A7|RPB1C_HUMAN DNA-directed RNA polymerase II subunit RPB11-b2 OS=Homo sapiens OX=9606 GN=POLR2J3 PE=1 SV=1;sp|Q9GZM3|RPB1B_HUMAN DNA-directed RNA polymerase II subunit RPB11-b1 OS=Homo sapiens OX=9606 GN=POLR2J2 PE=1 SV=2;sp|P52435|RPB11_HUMAN DNA-	3	2	2	2	13	13.092		18241	GO:0005665(CC:RNA polymerase II, core complex);GO:0003677(MF:DNA binding);GO:0046983(MF:protein dimerization activity);GO:0001055(MF:RNA polymerase II activity)			Extracellular;Nuclear	PF13656(RNA polymerase Rpb3/Rpb11 dimerisation domain)
P55795	Heterogeneous nuclear ribonucleoprotein H2	HNRNPH2	FUNCTION: This protein is a component of the heterogeneous nuclear ribonucleoprotein (hnRNP) complexes which provide the substrate for the processing events that pre-mRNAs undergo before becoming functional, translatable mRNAs in the cytoplasm. Binds poly(RG).	sp|P55795|HNRH2_HUMAN	sp|P55795|HNRH2_HUMAN Heterogeneous nuclear ribonucleoprotein H2 OS=Homo sapiens OX=9606 GN=HNRNPH2 PE=1 SV=1	1	5	1	1	15.4	49.263		19026	GO:0000398(BP:mRNA splicing, via spliceosome);GO:0016070(BP:RNA metabolic process);GO:0005829(CC:cytosol);GO:0016020(CC:membrane);GO:0005654(CC:nucleoplasm);GO:0005634(CC:nucleus);GO:0014069(CC:postsynaptic density);GO:1990904(CC:ribonucleoprotein complex);GO:0003723(MF:RNA binding)	hsa:3188		Nuclear	PF08080(RNPHF zinc finger);PF00076(RNA recognition motif. (a.k.a. RRM, RBD, or RNP domain))
P61626	Lysozyme C	LYZ	FUNCTION: Lysozymes have primarily a bacteriolytic function; those in tissues and body fluids are associated with the monocyte-macrophage system and enhance the activity of immunoagents.	sp|P61626|LYSC_HUMAN	sp|P61626|LYSC_HUMAN Lysozyme C OS=Homo sapiens OX=9606 GN=LYZ PE=1 SV=1	1	1	1	1	8.1	16.537		140490	GO:0019730(BP:antimicrobial humoral response);GO:0044267(BP:cellular protein metabolic process);GO:0019835(BP:cytolysis);GO:0042742(BP:defense response to bacterium);GO:0050829(BP:defense response to Gram-negative bacterium);GO:0050830(BP:defense response to Gram-positive bacterium);GO:0006954(BP:inflammatory response);GO:0031640(BP:killing of cells of other organism);GO:0043312(BP:neutrophil deg…	hsa:4069(LYZ)	hsa04970(Salivary secretion )	Extracellular	PF00062(C-type lysozyme/alpha-lactalbumin family)
P62841	40S ribosomal protein S15	RPS15		sp|P62841|RS15_HUMAN	sp|P62841|RS15_HUMAN 40S ribosomal protein S15 OS=Homo sapiens OX=9606 GN=RPS15 PE=1 SV=2	1	1	1	1	13.1	17.04		153940	GO:0000184(BP:nuclear-transcribed mRNA catabolic process, nonsense-mediated decay);GO:0001649(BP:osteoblast differentiation);GO:0000028(BP:ribosomal small subunit assembly);GO:0042274(BP:ribosomal small subunit biogenesis);GO:0000056(BP:ribosomal small subunit export from nucleus);GO:0006364(BP:rRNA processing);GO:0006614(BP:SRP-dependent cotranslational protein targeting to membrane);GO:0006412(…	hsa:6209(RPS15)	hsa05171(Coronavirus disease - COVID-19 );hsa03010(Ribosome )	Nuclear	PF00203(Ribosomal protein S19)
P62857	40S ribosomal protein S28	RPS28		sp|P62857|RS28_HUMAN	sp|P62857|RS28_HUMAN 40S ribosomal protein S28 OS=Homo sapiens OX=9606 GN=RPS28 PE=1 SV=1	1	1	1	1	17.4	7.8409		21980	GO:0002181(BP:cytoplasmic translation);GO:0030490(BP:maturation of SSU-rRNA);GO:0000184(BP:nuclear-transcribed mRNA catabolic process, nonsense-mediated decay);GO:0000028(BP:ribosomal small subunit assembly);GO:0042274(BP:ribosomal small subunit biogenesis);GO:0042254(BP:ribosome biogenesis);GO:0006364(BP:rRNA processing);GO:0006614(BP:SRP-dependent cotranslational protein targeting to membrane);…	hsa:6234(RPS28)	hsa05171(Coronavirus disease - COVID-19 );hsa03010(Ribosome )	Nuclear	PF01200(Ribosomal protein S28e)
P62875	DNA-directed RNA polymerases I, II, and III subunit RPABC5	POLR2L	FUNCTION: DNA-dependent RNA polymerase catalyzes the transcription of DNA into RNA using the four ribonucleoside triphosphates as substrates. Common component of RNA polymerases I, II and III which synthesize ribosomal RNA precursors, mRNA precursors and many functional non-coding RNAs, and a small RNAs, such as 5S rRNA and tRNAs, respectively. Pol II is the central component of the basal RNA pol…	sp|P62875|RPAB5_HUMAN	sp|P62875|RPAB5_HUMAN DNA-directed RNA polymerases I, II, and III subunit RPABC5 OS=Homo sapiens OX=9606 GN=POLR2L PE=1 SV=1	1	1	1	1	16.4	7.645		24239	GO:0006370(BP:7-methylguanosine mRNA capping);GO:0008543(BP:fibroblast growth factor receptor signaling pathway);GO:0000398(BP:mRNA splicing, via spliceosome);GO:0045815(BP:positive regulation of gene expression, epigenetic);GO:0032481(BP:positive regulation of type I interferon production);GO:0050434(BP:positive regulation of viral transcription);GO:0060964(BP:regulation of gene silencing by miR…	hsa:5441(POLR2L)	hsa05016(Huntington disease );hsa03020(RNA polymerase );hsa04623(Cytosolic DNA-sensing pathway );hsa03420(Nucleotide excision repair )	Nuclear	PF01194(RNA polymerases N / 8 kDa subunit)
Q9GZV4	Eukaryotic translation initiation factor 5A-2	EIF5A2	FUNCTION: mRNA-binding protein involved in translation elongation. Has an important function at the level of mRNA turnover, probably acting downstream of decapping. Involved in actin dynamics and cell cycle progression, mRNA decay and probably in a pathway involved in stress response and maintenance of cell wall integrity. Functions as a regulator of apoptosis. Mediates effects of polyamines on n…	sp|Q9GZV4|IF5A2_HUMAN;sp|Q6IS14|IF5AL_HUMAN;sp|P63241|IF5A1_HUMAN	sp|Q9GZV4|IF5A2_HUMAN Eukaryotic translation initiation factor 5A-2 OS=Homo sapiens OX=9606 GN=EIF5A2 PE=1 SV=3;sp|Q6IS14|IF5AL_HUMAN Eukaryotic translation initiation factor 5A-1-like OS=Homo sapiens OX=9606 GN=EIF5AL1 PE=2 SV=2;sp|P63241|IF5A1_HUMAN Euka	3	1	1	1	7.8	16.793		16744	GO:0051028(BP:mRNA transport);GO:0010509(BP:polyamine homeostasis);GO:0008284(BP:positive regulation of cell proliferation);GO:0045901(BP:positive regulation of translational elongation);GO:0045905(BP:positive regulation of translational termination);GO:0015031(BP:protein transport);GO:0007283(BP:spermatogenesis);GO:0005829(CC:cytosol);GO:0005789(CC:endoplasmic reticulum membrane);GO:0043231(CC:i…	hsa:56648		Cytoplasmic	PF01287(Eukaryotic elongation factor 5A hypusine, DNA-binding OB fold)
P98179	RNA-binding protein 3	RBM3	FUNCTION: Cold-inducible mRNA binding protein that enhances global protein synthesis at both physiological and mild hypothermic temperatures. Reduces the relative abundance of microRNAs, when overexpressed. Enhances phosphorylation of translation initiation factors and active polysome formation (By similarity). {ECO:0000250}.	sp|P98179|RBM3_HUMAN	sp|P98179|RBM3_HUMAN RNA-binding protein 3 OS=Homo sapiens OX=9606 GN=RBM3 PE=1 SV=1	1	1	1	1	11.5	17.17		9600.2	GO:0048026(BP:positive regulation of mRNA splicing, via spliceosome);GO:0045727(BP:positive regulation of translation);GO:0051252(BP:regulation of RNA metabolic process);GO:0006417(BP:regulation of translation);GO:0006396(BP:RNA processing);GO:0005737(CC:cytoplasm);GO:0030425(CC:dendrite);GO:0005654(CC:nucleoplasm);GO:0005634(CC:nucleus);GO:1990904(CC:ribonucleoprotein complex);GO:0005681(CC:spli…	hsa:5935		Nuclear	PF00076(RNA recognition motif. (a.k.a. RRM, RBD, or RNP domain))
Q02297	Pro-neuregulin-1, membrane-bound isoform	NRG1	FUNCTION: Direct ligand for ERBB3 and ERBB4 tyrosine kinase receptors. Concomitantly recruits ERBB1 and ERBB2 coreceptors, resulting in ligand-stimulated tyrosine phosphorylation and activation of the ERBB receptors. The multiple isoforms perform diverse functions such as inducing growth and differentiation of epithelial, glial, neuronal, and skeletal muscle cells; inducing expression of acetylch…	sp|Q02297|NRG1_HUMAN	sp|Q02297|NRG1_HUMAN Pro-neuregulin-1, membrane-bound isoform OS=Homo sapiens OX=9606 GN=NRG1 PE=1 SV=3	1	1	1	1	1.6	70.391		13837	GO:0000187(BP:activation of MAPK activity);GO:0032148(BP:activation of protein kinase B activity);GO:0007171(BP:activation of transmembrane receptor protein tyrosine kinase activity);GO:0048513(BP:animal organ development);GO:0003161(BP:cardiac conduction system development);GO:0055007(BP:cardiac muscle cell differentiation);GO:0060379(BP:cardiac muscle cell myoblast differentiation);GO:0007154(B…	hsa:3084(NRG1)	hsa01521(EGFR tyrosine kinase inhibitor resistance );hsa04012(ErbB signaling pathway );hsa05014(Amyotrophic lateral sclerosis )	Nuclear	PF00008(EGF-like domain);PF02158(Neuregulin family);PF07679(Immunoglobulin I-set domain)
Q10570	Cleavage and polyadenylation specificity factor subunit 1	CPSF1	FUNCTION: Component of the cleavage and polyadenylation specificity factor (CPSF) complex that plays a key role in pre-mRNA 3'-end formation, recognizing the AAUAAA signal sequence and interacting with poly(A) polymerase and other factors to bring about cleavage and poly(A) addition. This subunit is involved in the RNA recognition step of the polyadenylation reaction. {ECO:0000269|PubMed:14749727…	sp|Q10570|CPSF1_HUMAN	sp|Q10570|CPSF1_HUMAN Cleavage and polyadenylation specificity factor subunit 1 OS=Homo sapiens OX=9606 GN=CPSF1 PE=1 SV=2	1	1	1	1	0.7	160.88		3344.1	GO:0031124(BP:mRNA 3'-end processing);GO:0006406(BP:mRNA export from nucleus);GO:0006378(BP:mRNA polyadenylation);GO:0000398(BP:mRNA splicing, via spliceosome);GO:0098789(BP:pre-mRNA cleavage required for polyadenylation);GO:0006369(BP:termination of RNA polymerase II transcription);GO:0006388(BP:tRNA splicing, via endonucleolytic cleavage and ligation);GO:0005847(CC:mRNA cleavage and polyadenyla…	hsa:29894(CPSF1)	hsa03015(mRNA surveillance pathway )	PlasmaMembrane;Cytoplasmic	PF03178(CPSF A subunit region);PF10433(Mono-functional DNA-alkylating methyl methanesulfonate N-term)
Q13151	Heterogeneous nuclear ribonucleoprotein A0	HNRNPA0	FUNCTION: mRNA-binding component of ribonucleosomes. Specifically binds AU-rich element (ARE)-containing mRNAs. Involved in post-transcriptional regulation of cytokines mRNAs. {ECO:0000269|PubMed:12456657}.	sp|Q13151|ROA0_HUMAN	sp|Q13151|ROA0_HUMAN Heterogeneous nuclear ribonucleoprotein A0 OS=Homo sapiens OX=9606 GN=HNRNPA0 PE=1 SV=1	1	2	2	2	9.2	30.84		106500	GO:0070935(BP:3'-UTR-mediated mRNA stabilization);GO:0006954(BP:inflammatory response);GO:0006397(BP:mRNA processing);GO:0000398(BP:mRNA splicing, via spliceosome);GO:0051252(BP:regulation of RNA metabolic process);GO:0032496(BP:response to lipopolysaccharide);GO:0016070(BP:RNA metabolic process);GO:0005654(CC:nucleoplasm);GO:0005634(CC:nucleus);GO:1990904(CC:ribonucleoprotein complex);GO:0035925…	hsa:10949		Nuclear	PF00076(RNA recognition motif. (a.k.a. RRM, RBD, or RNP domain))
Q13561	Dynactin subunit 2	DCTN2	FUNCTION: Modulates cytoplasmic dynein binding to an organelle, and plays a role in prometaphase chromosome alignment and spindle organization during mitosis. Involved in anchoring microtubules to centrosomes. May play a role in synapse formation during brain development.	sp|Q13561|DCTN2_HUMAN	sp|Q13561|DCTN2_HUMAN Dynactin subunit 2 OS=Homo sapiens OX=9606 GN=DCTN2 PE=1 SV=4	1	2	2	2	7	44.23		61082	GO:0019886(BP:antigen processing and presentation of exogenous peptide antigen via MHC class II);GO:0097711(BP:ciliary basal body-plasma membrane docking);GO:0006888(BP:ER to Golgi vesicle-mediated transport);GO:0000086(BP:G2/M transition of mitotic cell cycle);GO:0032402(BP:melanosome transport);GO:0007080(BP:mitotic metaphase plate congression);GO:0007052(BP:mitotic spindle organization);GO:007…	hsa:10540(DCTN2)	hsa05132(Salmonella infection );hsa04814(Motor proteins );hsa05016(Huntington disease );hsa04962(Vasopressin-regulated water reabsorption );hsa05014(Amyotrophic lateral sclerosis );hsa05022(Pathways of neurodegeneration - multiple diseases )	Cytoplasmic	PF04912(Dynamitin)
Q15149	Plectin	PLEC	FUNCTION: Interlinks intermediate filaments with microtubules and microfilaments and anchors intermediate filaments to desmosomes or hemidesmosomes. Could also bind muscle proteins such as actin to membrane complexes in muscle. May be involved not only in the filaments network, but also in the regulation of their dynamics. Structural component of muscle. Isoform 9 plays a major role in the mainte…	sp|Q15149|PLEC_HUMAN	sp|Q15149|PLEC_HUMAN Plectin OS=Homo sapiens OX=9606 GN=PLEC PE=1 SV=3	1	7	7	7	1.8	531.78		208840	GO:0031581(BP:hemidesmosome assembly);GO:0045104(BP:intermediate filament cytoskeleton organization);GO:0042060(BP:wound healing);GO:0005903(CC:brush border);GO:0043034(CC:costamere);GO:0005737(CC:cytoplasm);GO:0005829(CC:cytosol);GO:0070062(CC:extracellular exosome);GO:0005925(CC:focal adhesion);GO:0030056(CC:hemidesmosome);GO:0045111(CC:intermediate filament cytoskeleton);GO:0016020(CC:membrane…	hsa:5339		Cytoplasmic;Nuclear	PF03501(Plectin/S10 domain);PF00681(Plectin repeat);PF00307(Calponin homology (CH) domain)
Q16666	Gamma-interferon-inducible protein 16	IFI16	FUNCTION: Binds double-stranded DNA. Binds preferentially to supercoiled DNA and cruciform DNA structures. Seems to be involved in transcriptional regulation. May function as a transcriptional repressor. Could have a role in the regulation of hematopoietic differentiation through activation of unknown target genes. Controls cellular proliferation by modulating the functions of cell cycle regulato…	sp|Q16666|IF16_HUMAN	sp|Q16666|IF16_HUMAN Gamma-interferon-inducible protein 16 OS=Homo sapiens OX=9606 GN=IFI16 PE=1 SV=3	1	2	2	2	3.6	88.255		61305	GO:0097202(BP:activation of cysteine-type endopeptidase activity);GO:0002218(BP:activation of innate immune response);GO:0006914(BP:autophagy);GO:0042149(BP:cellular response to glucose starvation);GO:0035458(BP:cellular response to interferon-beta);GO:0071479(BP:cellular response to ionizing radiation);GO:0051607(BP:defense response to virus);GO:0006954(BP:inflammatory response);GO:0045087(BP:in…	hsa:3428(IFI16)	hsa04623(Cytosolic DNA-sensing pathway );hsa04621(NOD-like receptor signaling pathway )	Nuclear	PF02758(PAAD/DAPIN/Pyrin domain);PF02760(HIN-200/IF120x domain)
Q5SSJ5	Heterochromatin protein 1-binding protein 3	HP1BP3	FUNCTION: Component of heterochromatin that maintains heterochromatin integrity during G1/S progression and regulates the duration of G1 phase to critically influence cell proliferative capacity (PubMed:24830416). Mediates chromatin condensation during hypoxia, leading to increased tumor cell viability, radio-resistance, chemo-resistance and self-renewal(PubMed:25100860). {ECO:0000269|PubMed:2483…	sp|Q5SSJ5|HP1B3_HUMAN	sp|Q5SSJ5|HP1B3_HUMAN Heterochromatin protein 1-binding protein 3 OS=Homo sapiens OX=9606 GN=HP1BP3 PE=1 SV=1	1	1	1	1	2.4	61.206		5904.4	GO:0071456(BP:cellular response to hypoxia);GO:0070828(BP:heterochromatin organization);GO:0006334(BP:nucleosome assembly);GO:0042127(BP:regulation of cell proliferation);GO:0097298(BP:regulation of nucleus size);GO:0006355(BP:regulation of transcription, DNA-templated);GO:0005694(CC:chromosome);GO:0042025(CC:host cell nucleus);GO:0016607(CC:nuclear speck);GO:0000786(CC:nucleosome);GO:0005634(CC:…	hsa:50809		Nuclear	PF00538(linker histone H1 and H5 family)
Q6P2Q9	Pre-mRNA-processing-splicing factor 8	PRPF8	FUNCTION: Plays role in pre-mRNA splicing as core component of precatalytic, catalytic and postcatalytic spliceosomal complexes, both of the predominant U2-type spliceosome and the minor U12-type spliceosome (PubMed:10411133, PubMed:11971955, PubMed:28502770, PubMed:28781166, PubMed:28076346, PubMed:29361316, PubMed:30315277, PubMed:29360106, PubMed:29301961, PubMed:30728453, PubMed:30705154). Fu…	sp|Q6P2Q9|PRP8_HUMAN	sp|Q6P2Q9|PRP8_HUMAN Pre-mRNA-processing-splicing factor 8 OS=Homo sapiens OX=9606 GN=PRPF8 PE=1 SV=2	1	1	1	1	0.9	273.6		688270	GO:0071222(BP:cellular response to lipopolysaccharide);GO:0071356(BP:cellular response to tumor necrosis factor);GO:0006397(BP:mRNA processing);GO:0000398(BP:mRNA splicing, via spliceosome);GO:0008380(BP:RNA splicing);GO:0000375(BP:RNA splicing, via transesterification reactions);GO:0000244(BP:spliceosomal tri-snRNP complex assembly);GO:0071013(CC:catalytic step 2 spliceosome);GO:0016020(CC:membr…	hsa:10594(PRPF8)	hsa03040(Spliceosome )	Nuclear	PF12134(PRP8 domain IV core);PF10596(U6-snRNA interacting domain of PrP8);PF01398(JAB1/Mov34/MPN/PAD-1 ubiquitin protease);PF08083(PROCN (NUC071) domain);PF10598(RNA recognition motif of the spliceosomal PrP8);PF08082(PRO8NT (NUC069), PrP8 N-terminal domain);PF10597(U5-snRNA binding site 2 of PrP8);PF08084(PROCT (NUC072) domain)
Q6UN15	Pre-mRNA 3-end-processing factor FIP1	FIP1L1	FUNCTION: Component of the cleavage and polyadenylation specificity factor (CPSF) complex that plays a key role in pre-mRNA 3'-end formation, recognizing the AAUAAA signal sequence and interacting with poly(A) polymerase and other factors to bring about cleavage and poly(A) addition. FIP1L1 contributes to poly(A) site recognition and stimulates poly(A) addition. Binds to U-rich RNA sequence eleme…	sp|Q6UN15|FIP1_HUMAN	sp|Q6UN15|FIP1_HUMAN Pre-mRNA 3-end-processing factor FIP1 OS=Homo sapiens OX=9606 GN=FIP1L1 PE=1 SV=1	1	2	2	2	5.6	66.526		62307	GO:0031124(BP:mRNA 3'-end processing);GO:0006406(BP:mRNA export from nucleus);GO:0006378(BP:mRNA polyadenylation);GO:0000398(BP:mRNA splicing, via spliceosome);GO:0098789(BP:pre-mRNA cleavage required for polyadenylation);GO:0006369(BP:termination of RNA polymerase II transcription);GO:0005847(CC:mRNA cleavage and polyadenylation specificity factor complex);GO:0005654(CC:nucleoplasm);GO:0003723(M…	hsa:81608(FIP1L1)	hsa03015(mRNA surveillance pathway )	Nuclear	PF05182(Fip1 motif)
Q6ZRV2	Protein FAM83H	FAM83H	FUNCTION: May play a major role in the structural organization and calcification of developing enamel (PubMed:18252228). May play a role in keratin cytoskeleton disassembly by recruiting CSNK1A1 to keratin filaments. Thereby, it may regulate epithelial cell migration (PubMed:23902688). {ECO:0000269|PubMed:18252228, ECO:0000269|PubMed:23902688}.	sp|Q6ZRV2|FA83H_HUMAN	sp|Q6ZRV2|FA83H_HUMAN Protein FAM83H OS=Homo sapiens OX=9606 GN=FAM83H PE=1 SV=3	1	1	1	1	1.4	127.12		29865	GO:0031214(BP:biomineral tissue development);GO:0045104(BP:intermediate filament cytoskeleton organization);GO:0030335(BP:positive regulation of cell migration);GO:0044380(BP:protein localization to cytoskeleton);GO:0005737(CC:cytoplasm);GO:0005856(CC:cytoskeleton);GO:1990254(MF:keratin filament binding);GO:0019901(MF:protein kinase binding)	hsa:286077		Nuclear	PF07894(Protein of unknown function (DUF1669))
Q96MM6	Heat shock 70 kDa protein 12B	HSPA12B		sp|Q96MM6|HS12B_HUMAN	sp|Q96MM6|HS12B_HUMAN Heat shock 70 kDa protein 12B OS=Homo sapiens OX=9606 GN=HSPA12B PE=1 SV=2	1	1	1	1	2.9	75.687		62664	GO:0005524(MF:ATP binding)	hsa:116835		Cytoplasmic;Mitochondrial
Q96NB3	Zinc finger protein 830	ZNF830	FUNCTION: May play a role in pre-mRNA splicing as component of the spliceosome (PubMed:25599396). Acts as an important regulator of the cell cycle that participates in the maintenance of genome integrity. During cell cycle progression in embryonic fibroblast, prevents replication fork collapse, double-strand break formation and cell cycle checkpoint activation. Controls mitotic cell cycle progres…	sp|Q96NB3|ZN830_HUMAN	sp|Q96NB3|ZN830_HUMAN Zinc finger protein 830 OS=Homo sapiens OX=9606 GN=ZNF830 PE=1 SV=2	1	1	1	1	4.8	41.998		51908	GO:0001832(BP:blastocyst growth);GO:0051301(BP:cell division);GO:0051276(BP:chromosome organization);GO:0060729(BP:intestinal epithelial structure maintenance);GO:0000278(BP:mitotic cell cycle);GO:0044773(BP:mitotic DNA damage checkpoint);GO:0033314(BP:mitotic DNA replication checkpoint);GO:0006397(BP:mRNA processing);GO:0043066(BP:negative regulation of apoptotic process);GO:0033260(BP:nuclear D…	hsa:91603		Nuclear
Q9BV81	ER membrane protein complex subunit 6	EMC6		sp|Q9BV81|EMC6_HUMAN	sp|Q9BV81|EMC6_HUMAN ER membrane protein complex subunit 6 OS=Homo sapiens OX=9606 GN=EMC6 PE=1 SV=1	1	1	1	1	7.3	12.017		230290	GO:0000045(BP:autophagosome assembly);GO:0072546(CC:ER membrane protein complex);GO:0030176(CC:integral component of endoplasmic reticulum membrane);GO:0016021(CC:integral component of membrane);GO:0097631(CC:integral component of omegasome membrane)	hsa:83460		PlasmaMembrane	PF07019(Rab5-interacting protein (Rab5ip))
Q9BXP5	Serrate RNA effector molecule homolog	SRRT	FUNCTION: Acts as a mediator between the cap-binding complex (CBC) and the primary microRNAs (miRNAs) processing machinery during cell proliferation. Contributes to the stability and delivery of capped primary miRNA transcripts to the primary miRNA processing complex containing DGCR8 and DROSHA, thereby playing a role in RNA-mediated gene silencing (RNAi) by miRNAs. Binds capped RNAs (m7GpppG-cap…	sp|Q9BXP5|SRRT_HUMAN	sp|Q9BXP5|SRRT_HUMAN Serrate RNA effector molecule homolog OS=Homo sapiens OX=9606 GN=SRRT PE=1 SV=1	1	1	1	1	1.5	100.67		13480	GO:0000398(BP:mRNA splicing, via spliceosome);GO:0097150(BP:neuronal stem cell population maintenance);GO:0050769(BP:positive regulation of neurogenesis);GO:0031053(BP:primary miRNA processing);GO:0006355(BP:regulation of transcription, DNA-templated);GO:0046685(BP:response to arsenic-containing substance);GO:0042795(BP:snRNA transcription by RNA polymerase II);GO:0005737(CC:cytoplasm);GO:0005654…	hsa:51593		Nuclear	PF12066(Domain of unknown function (DUF3546));PF04959(Arsenite-resistance protein 2)
Q9H3U1	Protein unc-45 homolog A	UNC45A	FUNCTION: Acts as co-chaperone for HSP90. Prevents the stimulation of HSP90AB1 ATPase activity by AHSA1. Positive factor in promoting PGR function in the cell. May be necessary for proper folding of myosin (Potential). Necessary for normal cell proliferation. Necessary for normal myotube formation and myosin accumulation during muscle cell development. May play a role in erythropoiesis in stroma …	sp|Q9H3U1|UN45A_HUMAN	sp|Q9H3U1|UN45A_HUMAN Protein unc-45 homolog A OS=Homo sapiens OX=9606 GN=UNC45A PE=1 SV=1	1	1	1	1	1.7	103.08		15023	GO:0030154(BP:cell differentiation);GO:0061077(BP:chaperone-mediated protein folding);GO:0007517(BP:muscle organ development);GO:0005829(CC:cytosol);GO:0005794(CC:Golgi apparatus);GO:0016607(CC:nuclear speck);GO:0048471(CC:perinuclear region of cytoplasm);GO:0045296(MF:cadherin binding);GO:0051879(MF:Hsp90 protein binding)	hsa:55898		Cytoplasmic	PF13181(Tetratricopeptide repeat);PF11701(Myosin-binding striated muscle assembly central);PF13432(Tetratricopeptide repeat)
Q9HAU5	Regulator of nonsense transcripts 2	UPF2	FUNCTION: Involved in nonsense-mediated decay (NMD) of mRNAs containing premature stop codons by associating with the nuclear exon junction complex (EJC). Recruited by UPF3B associated with the EJC core at the cytoplasmic side of the nuclear envelope and the subsequent formation of an UPF1-UPF2-UPF3 surveillance complex (including UPF1 bound to release factors at the stalled ribosome) is believed…	sp|Q9HAU5|RENT2_HUMAN	sp|Q9HAU5|RENT2_HUMAN Regulator of nonsense transcripts 2 OS=Homo sapiens OX=9606 GN=UPF2 PE=1 SV=1	1	1	1	1	1	147.81		31138	GO:0031100(BP:animal organ regeneration);GO:0001889(BP:liver development);GO:0006406(BP:mRNA export from nucleus);GO:0000184(BP:nuclear-transcribed mRNA catabolic process, nonsense-mediated decay);GO:0005737(CC:cytoplasm);GO:0036464(CC:cytoplasmic ribonucleoprotein granule);GO:0005829(CC:cytosol);GO:0035145(CC:exon-exon junction complex);GO:0005634(CC:nucleus);GO:0048471(CC:perinuclear region of …	hsa:26019(UPF2)	hsa03015(mRNA surveillance pathway );hsa03013(Nucleocytoplasmic transport )	Nuclear	PF02854(MIF4G domain);PF04050(Up-frameshift suppressor 2)
Q9HCS7	Pre-mRNA-splicing factor SYF1	XAB2	FUNCTION: Involved in pre-mRNA splicing as component of the spliceosome (PubMed:11991638, PubMed:28502770, PubMed:28076346). Involved in transcription-coupled repair (TCR), transcription and pre-mRNA splicing (PubMed:10944529, PubMed:17981804). {ECO:0000269|PubMed:10944529, ECO:0000269|PubMed:11991638, ECO:0000269|PubMed:17981804, ECO:0000269|PubMed:28076346, ECO:0000269|PubMed:28502770}.	sp|Q9HCS7|SYF1_HUMAN	sp|Q9HCS7|SYF1_HUMAN Pre-mRNA-splicing factor SYF1 OS=Homo sapiens OX=9606 GN=XAB2 PE=1 SV=2	1	2	2	2	2.7	100.01		34516	GO:0001824(BP:blastocyst development);GO:0021987(BP:cerebral cortex development);GO:0000349(BP:generation of catalytic spliceosome for first transesterification step);GO:0000398(BP:mRNA splicing, via spliceosome);GO:0006351(BP:transcription, DNA-templated);GO:0006283(BP:transcription-coupled nucleotide-excision repair);GO:0071013(CC:catalytic step 2 spliceosome);GO:0043231(CC:intracellular membra…	hsa:56949(XAB2)	hsa03040(Spliceosome )	Cytoplasmic;Nuclear	PF13181(Tetratricopeptide repeat)
Q9NXC5	GATOR complex protein MIOS	MIOS	FUNCTION: As a component of the GATOR subcomplex GATOR2, functions within the amino acid-sensing branch of the TORC1 signaling pathway. Indirectly activates mTORC1 and the TORC1 signaling pathway through the inhibition of the GATOR1 subcomplex (PubMed:23723238). It is negatively regulated by the upstream amino acid sensors SESN2 and CASTOR1 (PubMed:25457612, PubMed:27487210). {ECO:0000269|PubMed:…	sp|Q9NXC5|MIO_HUMAN	sp|Q9NXC5|MIO_HUMAN GATOR complex protein MIOS OS=Homo sapiens OX=9606 GN=MIOS PE=1 SV=2	1	1	1	1	1.7	98.583		13476	GO:0034629(BP:cellular protein-containing complex localization);GO:0034198(BP:cellular response to amino acid starvation);GO:0032008(BP:positive regulation of TOR signaling);GO:0030054(CC:cell junction);GO:0005737(CC:cytoplasm);GO:0005829(CC:cytosol);GO:0061700(CC:GATOR2 complex);GO:0005765(CC:lysosomal membrane);GO:0005654(CC:nucleoplasm)	hsa:54468(MIOS)	hsa04150(mTOR signaling pathway )	Extracellular	PF17034(Zinc-ribbon like family)
Q9NXV6	CDKN2A-interacting protein	CDKN2AIP	FUNCTION: Regulates DNA damage response in a dose-dependent manner through a number of signaling pathways involved in cell proliferation, apoptosis and senescence. {ECO:0000269|PubMed:15109303, ECO:0000269|PubMed:24825908}.	sp|Q9NXV6|CARF_HUMAN	sp|Q9NXV6|CARF_HUMAN CDKN2A-interacting protein OS=Homo sapiens OX=9606 GN=CDKN2AIP PE=1 SV=3	1	1	1	1	2.2	61.124		17031	GO:0006974(BP:cellular response to DNA damage stimulus);GO:0030308(BP:negative regulation of cell growth);GO:0030307(BP:positive regulation of cell growth);GO:0009967(BP:positive regulation of signal transduction);GO:0031647(BP:regulation of protein stability);GO:0001652(CC:granular component);GO:0005730(CC:nucleolus);GO:0005654(CC:nucleoplasm);GO:0002039(MF:p53 binding);GO:0003723(MF:RNA binding)	hsa:55602		Nuclear	PF11952(XRN-Two Binding Domain, XTBD)
Q9ULE4	Protein FAM184B	FAM184B		sp|Q9ULE4|F184B_HUMAN	sp|Q9ULE4|F184B_HUMAN Protein FAM184B OS=Homo sapiens OX=9606 GN=FAM184B PE=2 SV=3	1	1	1	1	1	121.04		22676		hsa:27146		Nuclear	PF15665(Family with sequence similarity 184, A and B)
Q9ULV4	Coronin-1C	CORO1C	FUNCTION: Plays a role in directed cell migration by regulating the activation and subcellular location of RAC1 (PubMed:25074804, PubMed:25925950). Increases the presence of activated RAC1 at the leading edge of migrating cells (PubMed:25074804, PubMed:25925950). Required for normal organization of the cytoskeleton, including the actin cytoskeleton, microtubules and the vimentin intermediate fila…	sp|Q9ULV4|COR1C_HUMAN	sp|Q9ULV4|COR1C_HUMAN Coronin-1C OS=Homo sapiens OX=9606 GN=CORO1C PE=1 SV=1	1	1	1	1	3.4	53.248		51289	GO:0007015(BP:actin filament organization);GO:0090630(BP:activation of GTPase activity);GO:0016477(BP:cell migration);GO:0022038(BP:corpus callosum development);GO:0016197(BP:endosomal transport);GO:0097750(BP:endosome membrane tubulation);GO:0045184(BP:establishment of protein localization);GO:0090148(BP:membrane fission);GO:0010633(BP:negative regulation of epithelial cell migration);GO:0051895…	hsa:23603		Cytoplasmic	PF08953(Domain of unknown function (DUF1899));PF16300(Type of WD40 repeat);PF00400(WD domain, G-beta repeat)
Q9UPN6	SR-related and CTD-associated factor 8	SCAF8	FUNCTION: Anti-terminator protein required to prevent early mRNA termination during transcription (PubMed:31104839). Together with SCAF4, acts by suppressing the use of early, alternative poly(A) sites, thereby preventing the accumulation of non-functional truncated proteins (PubMed:31104839). Mechanistically, associates with the phosphorylated C-terminal heptapeptide repeat domain (CTD) of the l…	sp|Q9UPN6|SCAF8_HUMAN;sp|O95104|SCAF4_HUMAN	sp|Q9UPN6|SCAF8_HUMAN SR-related and CTD-associated factor 8 OS=Homo sapiens OX=9606 GN=SCAF8 PE=1 SV=1;sp|O95104|SCAF4_HUMAN SR-related and CTD-associated factor 4 OS=Homo sapiens OX=9606 GN=SCAF4 PE=1 SV=3	2	2	2	2	1.7	140.52		3271700	GO:0006378(BP:mRNA polyadenylation);GO:2000805(BP:negative regulation of termination of RNA polymerase II transcription, poly(A)-coupled);GO:0032786(BP:positive regulation of DNA-templated transcription, elongation);GO:0006369(BP:termination of RNA polymerase II transcription);GO:0005737(CC:cytoplasm);GO:0005849(CC:mRNA cleavage factor complex);GO:0016363(CC:nuclear matrix);GO:0005654(CC:nucleopl…	hsa:22828		Nuclear	PF04818(RNA polymerase II-binding domain.);PF00076(RNA recognition motif. (a.k.a. RRM, RBD, or RNP domain))
Q9Y608	Leucine-rich repeat flightless-interacting protein 2	LRRFIP2	FUNCTION: May function as activator of the canonical Wnt signaling pathway, in association with DVL3, upstream of CTNNB1/beta-catenin. Positively regulates Toll-like receptor (TLR) signaling in response to agonist probably by competing with the negative FLII regulator for MYD88-binding. {ECO:0000269|PubMed:15677333, ECO:0000269|PubMed:19265123}.	sp|Q9Y608|LRRF2_HUMAN	sp|Q9Y608|LRRF2_HUMAN Leucine-rich repeat flightless-interacting protein 2 OS=Homo sapiens OX=9606 GN=LRRFIP2 PE=1 SV=1	1	2	2	2	3.7	82.17		107890	GO:0006355(BP:regulation of transcription, DNA-templated);GO:0016055(BP:Wnt signaling pathway);GO:0030275(MF:LRR domain binding)	hsa:9209		Nuclear	PF09738(LRRFIP family)
